# Supplementary material for: Anuran tadpoles inhabiting a fluoride-rich stream: diets and morphological indicators
Source: Heliyon. 2019 Jun 26;5(6):e02003. doi: 10.1016/j.heliyon.2019.e02003 (PMC6600003; doi:10.1016/j.heliyon.2019.e02003)
Supplement: Online Resource 1 [file mmc1.xlsx]

## Sheet: mat supl 1
Supplementary file. Taxonomic list of diet of tadpoles of Boana cordobae from high and low fluoride streams.
Title: Anuran tadpoles inhabiting fluoride-rich streams: diet/feeding and morphological indicators
Journal: Heliyon
Autors: Favio E. Pollo 1,3; Luciana Cibils-Martina 2,3; Manuel A. Otero 1,3; Mariana Baraquet 1,3; Pablo R. Grenat 1,3; Nancy E. Salas1, Adolfo L. Martino1
1- Ecología , Departamento de Ciencias Naturales, Facultad de Ciencias Exactas, Físico-Químicas y Naturales, UNRC
2- Botánica Sistemática, Departamento de Ciencias Naturales, Facultad de Ciencias Exactas, Físico-Químicas y Naturales, UNRC
3-Consejo Nacional de Investigaciones Científicas y Técnicas (CONICET), Argentina
Assignation of algal taxa to morphological traits, mean density (cell cm-2), numerical frequencies (N%) for each food item, and frequency of occurrence (FO%, percentage of individuals that consumed a given category of prey) are shown.
						Low fluoride- Los Vallecitos stream			High fluoride - Los Cerros Negro stream
Taxa	Size classes	Morph. guilds	Attach. Mech.	Life forms	Res. Req.	Density	%N	%FO	Density	%N	%FO
Cyanobacteria							0	0		0
Aphanocapsa sp.	5	H	U	C	S	28.8518	0.00502713	3	68.0953	0.00545717	2
Aphanothece sp.	5	H	U	C	S	8.5984	0.00149818	1	0	0	0
Chroococcus sp.	1	L	U	C	T	85.5739	0.0149104	5	61.8636	0.00495776	1
Coelosphaerium sp.	3	L	U	C	T	47.2731	0.00823686	3	34.883	0.00279553	1
Coleodesmium sp.	5	H	H	F	S	23.5703	0.00410689	2	0	0	0
Eucapsis sp.	3	L	U	C	T	5.99018	0.00104373	1	0	0	0
Gomphosphaeria sp.	3	L	U	C	T	0	0	0	135.448	0.0108548	1
Merismopedia sp.	3	L	U	C	T	156.975	0.0273512	4	0	0	0
Nostoc sp.	5	H	A	C	T	25.2263	0.00439543	2	0	0	0
Oscillatoria sp.	5	H	U	F	S	78756.5	13.7225	5	67.7241	0.00542742	1
Phormidium sp.	5	H	U	F	S	15557.2	2.71068	6	11802.4	0.945844	5
Spirulina sp.	3	H	U	F	S	68.7872	0.0119855	1	0	0	0
Synechocystis sp.	3	L	U	C	T	10.187	0.00177498	1	0	0	0
Subtotal Cyanobacteria						94774.7	16.5135	6	12170.4	0.975337	5
Chlorophyta
Actinastrum sp.	1	H	U	U	S	75.855	0.013217	3	0	0	0
Ankistrodesmus sp.	1	L	U	U	S	125.97	0.0219491	4	513.808	0.0411766	5
Bulbochaete sp.	5	H	H	F	S	17.1968	0.00299637	1	0	0	0
Coelastrum sp.	2	L	U	Ce	S	168.085	0.0292871	1	0	0	0
Desmodesmus sp.	1	L	U	Ce	S	681.427	0.118732	7	724.518	0.0580629	5
Microspora sp.	4	H	H	F	S	8.5984	0.00149818	1	9882.24	0.791963	5
Monoraphidium sp.	1	L	U	U	S	963.939	0.167957	6	1913.15	0.15332	5
Oedogonium sp.	5	H	H	F	S	142.998	0.024916	3	2369.44	0.189887	5
Oocystis sp.	2	L	U	Ce	S	24.655	0.00429589	3	0	0	0
Palmella sp.	3	L	U	C	S	8.5984	0.00149818	1	102.7	0.00823037	1
Pediastrum sp.	2	L	U	Ce	S	115.963	0.0202053	3	0	0	0
Pseudopediastrum sp.	2	L	U	Ce	S	191.399	0.0333494	2	0	0	0
Scenedesmus sp.	1	L	U	Ce	S	1351.03	0.235403	6	9770.37	0.782998	5
Ulothrix sp.	5	H	H	F	S	54.16	0.00943683	2	205.4	0.0164607	1
Subtotal Chlorophyta						3929.87	0.684741	7	25481.6	2.0421	5
Charophyta
Closterium sp.	5	H	U	U	S	14.5886	0.00254191	2	328.223	0.0263038	3
Cosmarium sp.	5	L	U	U	S	183.952	0.0320518	6	1346.95	0.107945	5
Desmidium sp.	5	L	U	C	S	0	0	0	335.278	0.0268692	1
Euastrum sp.	3	L	U	U	T	29.1772	0.00508383	2	145.796	0.0116841	2
Micrasterias sp.	5	L	U	U	S	5.59976	0.000975702	1	0	0	0
Mougeotia sp.	5	H	U	F	S	77.3856	0.0134837	1	1198.86	0.0960767	2
Penium sp.	5	H	U	U	S	0	0	0	1480.09	0.118614	4
Pleurotaenium sp.	5	H	U	U	S	0	0	0	442.244	0.0354414	4
Spirogyra sp.	5	H	U	F	S	37.3296	0.00650432	2	865.147	0.069333	3
Staurastrum sp.	3	L	U	U	T	823.923	0.14356	7	509.603	0.0408396	5
Staurodesmus sp.	3	L	U	U	T	5.99018	0.00104373	1	146.868	0.01177	3
Zygnema sp.	5	H	U	F	S	197.763	0.0344583	1	332.428	0.0266408	2
Subtotal Charophyta						1349.43	0.235125	7	7131.49	0.571518	5
Bacillariophyta
Achnanthes sp.	1	L	S	U	T	231.627	0.0403586	6	60.9597	0.00488531	1
Achnanthidium sp.	1	L	S	U	T	168450	29.3508	7	59180.2	4.74271	5
Amphipleura sp.	5	H	U	U	S	2241.63	0.390582	7	0	0	0
Amphora sp.	1	L	A	U	S	813.386	0.141724	7	0	0	0
Caloneis sp.	3	M	A	U	S	22.3991	0.00390281	1	0	0	0
Cocconeis sp.	5	L	A	U	S	12484.3	2.17527	7	920.995	0.0738086	5
Craticula sp.	5	M	U	U	S	29.7485	0.00518337	4	0	0	0
Cyclotella sp.	1	L	U	U	S	176.792	0.0308041	2	15.4659	0.00123944	1
Cymatopleura sp.	5	M	U	U	S	10.0664	0.00175397	1	0	0	0
Cymbella sp.	5	H	S	C	S	35635.2	6.20908	7	0	0	0
Cymbopleura sp.	4	L	U	C	T	1362.22	0.237354	7	403.194	0.032312	5
Denticula sp.	3	M	U	U	T	6641.61	1.15723	5	76.4256	0.00612475	2
Diatoma sp.	5	H	P	C	S	2058.55	0.358682	5	0	0	0
Diploneis sp.	5	H	U	U	S	1478.51	0.257615	7	215.125	0.0172401	4
Encyonema sp.	2	H	A	C	S	13767	2.39876	7	8493.07	0.680635	5
Encyonopsis sp.	3	L	P	U	T	35736.9	6.22679	7	0	0	0
Epithemia sp.	5	M	A	U	T	166.381	0.0289901	5	0	0	0
Eunotia sp.	5	H	A	C	T	606.756	0.105721	7	56123.6	4.49775	5
Fragilaria sp.	2	H	P	C	T	31735.6	5.52961	7	497038	39.8327	5
Fragilarioids small	2	L	P	C	T	741.461	0.129192	7	1399.36	0.112145	5
Frustulia sp.	5	H	U	C	S	373.49	0.0650768	7	2269.12	0.181847	5
Geissleria sp.	3	M	U	U	T	345.208	0.060149	6	746.338	0.0598116	5
Gomphonema sp.	2	H	S	U	S	20639.2	3.59618	7	179659	14.3979	5
Halamphora sp.	4	L	A	U	S	206.829	0.0360379	5	0	0	0
Hantzschia sp.	5	M	U	U	T	194.521	0.0338934	5	15.4659	0.00123944	1
Karayevia sp.	3	L	P	U	T	781.696	0.136203	5	0	0	0
Lemnicola sp.	3	L	S	U	T	0	0	0	15.4659	0.00123944	1
Luticola sp.	3	M	U	U	S	165.771	0.0288839	3	0	0	0
Mayamaea sp.	1	M	U	U	T	22.1673	0.00386243	2	0	0	0
Melosira sp.	5	H	U	C	S	4673.07	0.814236	7	268298	21.5014	5
Navicula sp.	3	M	U	U	S	71330.6	12.4286	7	108397	8.68695	5
Neidium sp.	4	M	U	U	T	111.454	0.0194197	2	98.7223	0.00791161	2
Nitzschia sp.	3	M	U	U	S	28034.1	4.88465	7	9229.85	0.739681	5
Pinnularia sp.	5	M	U	U	T	3707.27	0.645955	7	5138.32	0.411785	5
Planothidium sp.	3	L	A	U	T	552.933	0.096343	7	886.237	0.0710231	5
Reimeria sp.	3	L	S	U	T	1512.99	0.263624	4	0	0	0
Rhoicosphenia sp.	3	L	S	C	T	469.265	0.0817647	6	99.3984	0.00796579	2
Rhopalodia sp.	5	M	A	U	S	685.912	0.119513	7	217.019	0.017392	5
Sellaphora sp.	4	M	U	U	S	505.184	0.0880232	7	183.609	0.0147145	4
Stauroneis sp.	4	M	U	U	S	173.045	0.0301514	6	277.928	0.0222732	5
Surirella sp.	5	M	U	U	S	102.084	0.0177871	3	0	0	0
Ulnaria sp.	5	H	P	C	T	24246.1	4.22464	7	2702.34	0.216566	5
Subtotal Bacillariophyta						473223	82.4544	7	1.20216e+06	96.3412	5
Euglenozoa
Euglena sp.	2	M	U	U	T	47.9579	0.00835619	2	0	0	0
Phacus sp.	2	M	U	U	S	22.7966	0.00397207	2	0	0	0
Trachelomonas sp.	2	L	U	U	T	185.3	0.0322867	4	0	0	0
Subtotal Euglenozoa						256.055	0.0446149	5	0	0	0
Ciliophora
Ciliates						69.432	0.0120978	2	0	0	0
Amoebozoa
Testate amoeba						272.237	0.0474346	3	856.607	0.0686485	3
Animalia
Nematode						28.7187	0.00500395	2	0	0	0
Ostracod						8.7596	0.00152627	1	0	0	0
Rotifer						8.7596	0.00152627	1	0	0	0
Copepod						0	0	0	15.4659	0.00123944	1
Subtotal Animalia						46.2379	0.0080565	2	15.4659	0.00123944	1
Total						573921	100	7	1.24782e+06	100	5
Morphological traits (according to Cibils et al. 2015)
Size classes: 1 < 99 µm3; 2 100 - 299 µm3; 3 300 - 599 µm3; 4 600 - 1499 µm3; 5 > 1500 µm3
Morph. Guild: Morphological guild: H high profile, L low profile, M motile
Attach. mech.: attachment mechanism: A adnate, P mucilage pad, S mucilage stalk, H holdfast, U unattached
Life forms: U unicellular, C colonial, Ce coenobial, F filamentous.
Res. Req.: Resources requirements: S sensitive, T tolerant
